# Supplementary material for: Human gut bacteria as potent class I histone deacetylase inhibitors in vitro through production of butyric acid and valeric acid
Source: PLoS One. 2018 Jul 27;13(7):e0201073. doi: 10.1371/journal.pone.0201073 (PMC6063406; doi:10.1371/journal.pone.0201073)
Supplement: S1 Data — (XLSX) [file pone.0201073.s001.xlsx]

## Sheet: Fig1A Screening Panel
Acidaminococcus sp.	50.7663	47.6857	45.1421	46.8096	51.6307	46.2443	Untreated	100	100	100	100	100	100
Alistipes sp.	58.0016	55.7688	62.3258	58.5951	57.37	61.8171	TSA	0	0	0	0	0
Bacteroides sp.	95.169	101.152	103.903	86.3893	91.8991	86.8956	YCFA+	59.1484	75.2411	56.8441	75.7608	74.6399	36.5177	31.8471	22.9919	36.5177	33.9271	32.3929	57.8978	59.0604	63.5267	70.7383	100	70.9396	61.1717	70.8054	69.9598	72.6175	59.7358	76.5378	75.9227	59.624	61.0564	57.8978	63.5267	59.624	61.0564	46.995	52.1916
Bacteroides sp.	61.0187	58.09	62.0641	49.6331	54.6649	55.5476
Bacteroides sp.	57.6018	55.2954	42.8155	47.827	46.1226	47.1558
Bacteroides sp.	27.8533	35.5707	28.6895	33.9647	33.3927
Bacteroides sp.	145.101	91.2914	114.618	97.712	88.0513
Bacteroides sp.	74.1575	74.0159	73.1791	66.6328
Bacteroides sp.	29.8357	27.2869	38.8585	31.1682	27.7997
Bacteroides sp.	67.3848	66.1695	68.0066	71.709	68.8782	75.581
Bacteroides sp.	106.495	114.749	93.4734	108.756	103.723	96.307
Bacteroides sp.	57.8052	65.8919	54.8276	59.355	58.3462	54.9984
Bacteroides sp.	47.0883	137.94	132.081	59.811	121.59
Bacteroides sp.	72.0322	56.0718	65.3298	62.4263	69.7506	58.6388
Bacteroides sp.	54.0868	47.5041	49.3808	63.8182	57.0245	59.2605
Bacteroides sp.	78.2056	89.9819	75.8048	75.1447	67.6385
Bacteroides sp.	60.7047	67.0602	65.4947	50.8794	66.6513
Bacteroides sp.	73.0892	60.7122	77.5077	66.79	73.6488	77.2123
Bacteroides sp.	69.3625	80.3095	74.7058	78.9999	80.873	67.7965
Bacteroides sp.	139.581	136.053	125.829	100.936	115.877	119.153
Bacteroides sp.	83.0056	66.913	84.1578	97.6644	110.294
Bariatricus sp.	21.198	21.2688	27.1641	24.5583	27.1005
Bariatricus sp.	47.3473	56.0919	43.7847	61.3587	61.0349	67.52
Bifidobacterium sp.	70.7262	98.6243	69.5104	82.7261	92.7628	86.9552
Bifidobacterium sp.	90.3005	84.4054	84.1683
Bifidobacterium sp.	59.8497	52.6863	48.7852	55.4915	54.4083
Bifidobacterium sp.	75.7706	82.0621	90.1217	83.737	88.1359	79.7615
Bifidobacterium sp.	54.193	50.89	52.7327	48.3314	51.3659	59.8716
Bifidobacterium sp.	147.045	152.564	155.413	107.178	112.479	104.319
Bifidobacterium sp.	63.2302	67.8653	61.704	68.4588	60.3876	66.2261
Bifidobacterium sp.	71.6359	72.79	70.5517	76.7771	73.6605	79.0582
Bifidobacterium sp.	82.2758	63.8638	82.2991	75.0633	79.4157	79.61
Bifidobacterium sp.	36.9277	42.9859	44.713	35.6732	37.1124
Bifidobacterium sp.	56.7063	91.3463	53.1684	49.5992	64.6963
Bifidobacterium sp.	57.1137	56.3734	48.2623	64.7814	70.94	48.7626
Bifidobacterium sp.	91.9057	99.1042	99.2961	89.1889	93.6563	120.193
Bifidobacterium sp.	127.82	145.507	126.734	120.233	128.333	115.661
Blautia sp.	56.3937	53.5747	58.0533	52.631	50.2677	48.3192
Blautia sp.	66.3108	64.6151	58.3973	70.2676	68.5823	67.0457
Blautia sp.	43.2141	43.669	40.3069	40.947	43.669	40.3069
Clostridium sp.	83.6195	65.7032	47.3711
Clostridium sp.	94.1132	83.9714	83.8114	78.6161	83.9174	84.1854
Dorea sp.	48.2856	53.9499	48.6336	56.1403	57.1043	48.5594
Dorea sp.	49.4053	55.2954	49.4012	56.6215	63.6424	53.5707
Emergencia sp.	45.5197	47.5632	48.5657	47.9102	48.9204	63.7878
Emergencia sp.	45.7671	43.6005	50.67	38.0839	50.7076
Emergencia sp.	40.9642	39.5605	40.56	43.7519	44.3404	41.2047
Enterococcus sp.	89.3523	70.0581	78.3587	87.4792	79.031	68.9195
Eubacterium sp.	49.4036	41.9368	38.4002	48.8275	40.1229	39.5125
Eubacterium sp.	94.6108	111.548	105.157	83.1693	72.4077	105.488
Eubacterium sp.	47.8961	37.6519	41.8597	42.01	38.2467
Eubacterium sp.	37.4823	31.181	34.0918	31.3588	24.6854
Eubacterium sp.	47.3395	33.6122	40.9023
Faecalicatena sp.	92.28	115.799	83.3789	75.5271	93.2695	93.2963
Lactobacillus sp.	42.6839	53.0977	47.0861	58.6792	61.2032	61.7683
Lactobacillus sp.	56.3533	58.7418	56.9633	54.2583	61.66	46.663
Lactobacillus sp.	59.3591	56.0594	59.5061	61.9697	69.9133	65.8021
Lactobacillus sp.	53.4945	51.0913	50.3638	57.092	50.3871	54.8699
Longicatena sp.	44.7437	45.606	48.4738	48.4738	36.478	37.3566
Longicatena sp.	52.5442	54.1389	53.4438	64.1804	55.9965
Longicatena sp.	65.7453	57.9198	71.8622	70.3966	73.954	79.7549
Megasphaera sp.	33.9192	33.0349	36.2578	9.07524	8.44342	10.0671
Megasphaera sp.	68.0349	64.1064	58.5386
Odoribacter sp.	88.8134	74.3699	82.7762	74.3231	69.1115
Parabacteroides sp.	54.283	38.3156	48.2905	65.9988	58.7163
Parabacteroides sp.	53.2888	42.8015	48.3869	54.1267	57.8972	38.7581
Prevotella sp.	56.8158	51.8601	61.1362	53.2043	51.4854	47.2601
Prevotella sp.	60.5028	56.6086	56.8168	58.3899	50.2082	61.7135
Prevotella sp.	47.0774	40.4457	54.5265	59.6314	46.0827	48.3267
Prevotella sp.	62.8547	52.1129	57.4183	63.3482	63.2711	74.4525
Prevotella sp.	48.7816	50.293	48.3189	58.4361	45.7357	62.2687
Prevotella sp.	59.9359	52.2457	42.2962	45.8833	45.8969	41.8862
Prevotella sp.	43.1832	43.6536	41.8723	47.7097	45.0648	43.5534
Prevotella sp.	51.5114	54.3723	70.3655	55.5521	45.859	52.1669
Prevotella sp.	39.3044	51.1798	51.2261	60.4179	56.4621	52.699
Prevotella sp.	57.8115	51.1953	52.4059	60.4796	57.1329	54.9044
Prevotella sp.	55.2285	56.1929	53.6318	72.8741	55.7545
Roseburia sp.	23.3199	26.1745	17.2889	20.4698	29.6956	27.4497

## Sheet: Fig1B Selected bacteria
Whole cell	Fluorescence intensity
Untreated	1251	1198	1230	1227	1063	1151			Positive control taken as 100%
YCFA	984	977	779	795	724	806
TSA	100	98
MRx0029	524	499	482	518	452	505
MRx0071	509	507	556	515	438	455
MRx1342	638	609	512	501	559	584
Blank	113	113
Lysate	Fluorescence intensity
Untreated	33237	25463	31236	19417	19883	19233
YCFA	22291	22374	25389	18770	12962	15294
TSA	2311	2619
MRx0029	11019	14554	12054	11575	16461	11725
MRx0071	10714	13232	9984	10881	14119	13591
MRx1342	12286	12694	12762	12908	11551	14091
Blank	2962	3436

## Sheet: Fig 2A SCFAMCFA
	Acetate		Propionate		Butyrate		Valeric Acid		Hexanoic acid
Megasphaera massiliensis MRx0029	-24		-6.5		16.7		4.4		1
Roseburia intestinalis MRx0071	-21		0		25.6		0		0
Bariatricus massiliensis MRX1342	0		0		9.9		0		0

## Sheet: Fig 2B SCFA HDAC
	Fluorescence intensity
Untreated	33237	25463	31236
TSA	2320	2650							Positive control taken as 100%
YCFA	22291	22374	25389
Valeric Acid (2mM)	25611	25136	22519	23204	21942	22474
Sodium Butyrate (10 mM)	17723	17476	18555	16279	15171	14738
Sodium Butyrate (4 mM)	17854	18005	17189	17510	17343	18369
Sodium Butyrate (2 mM)	19979	20506	22836	20177	19519	17457
Hexanoic Acid (10 mM)	15555	15956	19817	20555	21998	23031
Hexanoic Acid (4 mM)	25068	24167	25141	23865	27548	23819
Hexanoic Acid (2 mM)	22197	21266	22850	23813	25580	25383
Blank	2962	3463

## Sheet: Fig 3A SimMi SCFA
	Acetate		Propionate		Butyrate		Valeric Acid		Hexanoic acid
SimMi (+MRx0029) Day 11	47		5.6		18.5		5.8		1
SimMi Day 11	72		11		6.9		1.2
SimMi (+MRx0029) Day 12	52		7		13.2		4.3		0.8
SimMi Day 12	65		9.9		6.3		1.1
YCFA	44		10.4				1.2

## Sheet: Fig 3B SimMi HDAC
Lysate	Fluorescence intensity
Untreated	19883	19417	19233			Positive control taken as 100%
TSA	2311	2619
YCFA	15294	18770	12962
SimMi	12861	13680
SimMi MRx0029	11305	11533
Blank	4932	3463
Whole cell
Untreated	37592	33691	34229	29647
TSA	2445	2200	2548	2576
YCFA	21958	23504	27446	25820
SimMi	26068	23695	23131	22107	20561	16804	22728	25614	21514
SimMi MRx0029	18117	18923	14189	15015	16929	16746	20481	16944	20201
Blank	4281	4133

## Sheet: Fig 4A-D Selected HDAC
HDAC1
	Fluorescence intensity
Positive control	35031	36082	33969					Positive control taken as 100%
TSA	11949	11256	12278
Blank	10819	12302	11370
YCFA	24110	29222	31837
MRX0029 Rep1	24507	23442	25098
MRX0029 Rep2	24417	28461	25532
MRX0029 Rep3	25695	25253	24949
MRX0071 Rep1	24524	26591	24997
MRX0071 Rep2	26793	25306	26780
MRX0071 Rep3	23617	21854	21510
MRX1342 Rep1	29654	32443	33795
MRX1342 Rep2	32883	30481	29764
MRX1342 Rep3	30449	33590	36398
Hexanoic Acid 1mM	40495	42096	38077
SimMi (+MRx0029)	31087	32114	34175	34722	32901	30627
SimMi	43410	40448	38049	38001	37647	34977
Butyrate 10mM	22733	23722	22291
Butyrate 4mM	27856	29265	27805
Butyrate 2mM	31985	29455	31300
Butyrate 1mM	35581	32898	31056
Valeric Acid 10mM	17092	16472	16778
Valeric Acid 4mM	18741	19412	15101
Valeric Acid 2mM	22242	21798	21480
Valeric Acid 1mM	24963	25359	24906
	Fluorescence intensity
Positive control	38049	35088	37633
TSA	9293	9389	10995
Blank	9750	9214	9541
YCFA	18418	25948	34428
MRX0029 Rep4	26679	25524	21330
MRX0029 Rep5	22766	26404	20912
MRX0071 Rep4	27022	24630	20037
MRX0071 Rep5	25050	26357	28538
MRX1342 Rep4	30836	28752	27889
MRX1342 Rep5	30812	31786	39165
SimMi (+MRx0029)	21934	19414	37811	24637	21908	33736
SimMi	38988	28564	23738	23234	29489	28278
Hexanoic Acid 10mM	24832	24082	23275
Hexanoic Acid 4mM	28936	29687	29732
Hexanoic Acid 2mM	27266	31714	35743
Butyrate 10mM	16845	15344	14179
Butyrate 4mM	22651	18916	17116
Butyrate 2mM	23521	25167	23058
Valeric Acid 10mM	11535	11435	11426
Valeric Acid 4mM	11688	13345	14699
Valeric Acid 2mM	19606	17076	16965
HDAC2
	Fluorescence intensity
Positive control	35036	39045	38301
TSA	3858	3709	4029
Blank	4102	4249	4123
YCFA	30203	32394	27314
MRX0029 Rep1	17610	19988	18413
MRX0029 Rep2	20602	20203	18000
MRX0029 Rep3	19868	19674	15836
MRX0071 Rep1	14658	16252	14758
MRX0071 Rep2	19818	16325	15804
MRX0071 Rep3	13706	14901	14561
MRX1342 Rep1	22762	22992	21720
MRX1342 Rep2	24865	22194	26599
MRX1342 Rep3	22211	22096	26718
Hexanoic Acid 1mM	40132	38454	39802
SimMi (+MRx0029)	22515	24174	25823	21991	27987	27042
SimMi	29165	23861	29441	25750	27628	29028
Butyrate 10mM	10582	11876	12124
Butyrate 4mM	14326	18045	15835
Butyrate 2mM	18483	16922	17884
Butyrate 1mM	23351	24781	26051
Valeric Acid 10mM	7279	7444	8128
Valeric Acid 4mM	11641	12830	12319
Valeric Acid 2mM	13771	10274	12030
Valeric Acid 1mM	18150	17390	17125
	Fluorescence intensity
Positive control	34179	32995	38081
TSA	3008	2998	3319
Blank	2584	2947	2765
YCFA	27596	29685	32515
MRX0029 Rep4	16871	17381	16237
MRX0029 Rep5	15923	16133	14943
MRX0071 Rep4	14614	16699	17736
MRX0071 Rep5	18127	16609	16360
MRX1342 Rep4	21456	22047	20145
MRX1342 Rep5	19933	20190	20422
SimMi (+MRx0029)	13405	13119	15708	15996	18682	17557
SimMi	24093	21015	20549	17967	21984	18680
Hexanoic Acid 10mM	23128	21329	25812
Hexanoic Acid 4mM	22585	30978	25604
Hexanoic Acid 2mM	26773	27155	28874
Butyrate 10mM	7894	8577	8376
Butyrate 4mM	11616	10629	9677
Butyrate 2mM	14659	14530	17146
Valeric Acid 10mM	5515	5015	5275
Valeric Acid 4mM	7283	6483	7162
Valeric Acid 2mM	8760	7169	10559
HDAC3
	Fluorescence intensity
Positive control	43735	40407	38650
TSA	3565	4071	4000
Blank	3033	3347	3584
YCFA	23517	16409	24719
MRX0029 Rep1	19772	22864	22318
MRX0029 Rep2	18529	19611	18474
MRX0029 Rep3	25171	24960	25689
MRX0071 Rep1	23057	20841	22189
MRX0071 Rep2	22863	19715	20176
MRX0071 Rep3	20093	19555	22189
MRX1342 Rep1	30178	27492	26630
MRX1342 Rep2	27407	28307	29799
MRX1342 Rep3	36091	33459	32436
Hexanoic Acid 1mM	38429	33399	35429
SimMi (+MRx0029)	29745	31790	31299	28595	30125	29756
SimMi	37815	33948	31400	38462	37706	37471
Butyrate 10mM	16177	15756	15836
Butyrate 4mM	23552	20155	22594
Butyrate 2mM	28363	24941	23948
Butyrate 1mM	27387	30570	28357
Valeric Acid 10mM	15499	15552	16734
Valeric Acid 4mM	22128	23290	22637
Valeric Acid 2mM	23587	27722	26272
Valeric Acid 1mM	30687	30897	34101
	Fluorescence intensity
Positive control	32720	31949	36388
TSA	6465	5775	6662
Blank	5962	5948	5794
YCFA	30152	32837	34469
MRX0029 Rep4	23625	23302	22531
MRX0029 Rep5	24179	25880	20871
MRX0071 Rep4	19655	17716	19369
MRX0071 Rep5	21122	21456	21429
MRX1342 Rep4	28902	23804	25242
MRX1342 Rep5	25725	32995	24010
SimMi (+MRx0029)	28368	25475	24767	27386	27693	29135
SimMi	31618	31239	33003	32870	32287	29390
Hexanoic Acid 10mM	33824	36720	34266
Hexanoic Acid 4mM	37240	38114	38138
Hexanoic Acid 2mM	37661	41244	38331
Butyrate 10mM	13673	12951	14026
Butyrate 4mM	19157	19952	18248
Butyrate 2mM	25610	24775	23927
Valeric Acid 10mM	15678	14265	15729
Valeric Acid 4mM	22933	20192	21159
Valeric Acid 2mM	28326	28255	27919
HDAC4
	Fluorescence intensity
Positive control	22796	24773	25595
TSA	6818	6356	6538
Blank	4046	4171	3975
YCFA	25348	25688	26170
MRX0029 Rep4	24406	25388	28313
MRX0029 Rep5	23924	26923	24557
MRX0071 Rep4	27297	25820	40693
MRX0071 Rep5	24900	32303	24690
MRX1342 Rep4	21616	24273	26442
MRX1342 Rep5	26113	25450	31799
SimMi (+MRx0029)	26676	32050	25717	24000	31084	23697
SimMi	25880	28846	27726	29436	29330	33912
Hexanoic Acid 10mM	27480	28797	26799
Hexanoic Acid 4mM	27539	27060	25013
Hexanoic Acid 2mM	28273	28972	27306
Butyrate 10mM	30992	32424	30199
Butyrate 4mM	30422	30239	28487
Butyrate 2mM	26080	23534	25994
Valeric Acid 10mM	23861	27836	27161
Valeric Acid 4mM	25801	25530	30681
Valeric Acid 2mM	28482	29950	27741
HDAC5
	Fluorescence intensity
Positive control	21441	21501	21869
TSA	17924	18056	16991
Blank	13656	14128	13859
YCFA	22620	22979	22475
MRX0029 Rep4	23141	22724	23556
MRX0029 Rep5	23577	24318	24114
MRX0071 Rep4	26224	24364	25426
MRX0071 Rep5	24583	25498	24568
MRX1342 Rep4	26739	24527	24712
MRX1342 Rep5	24087	25351	26006
SimMi (+MRx0029)	26739	26745	26870	22136	22434	26215
SimMi	25143	24707	24911	26035	23551	27053
Hexanoic Acid 10mM	24395	23401	21201
Hexanoic Acid 4mM	23273	27702	25235
Hexanoic Acid 2mM	22718	24908	26071
Butyrate 10mM	24034	24440	23694
Butyrate 4mM	24243	24362	24076
Butyrate 2mM	23881	24316	40164
Valeric Acid 10mM	22801	22859	22449
Valeric Acid 4mM	23054	23863	23089
Valeric Acid 2mM	26232	23405	22383
HDAC6
	Fluorescence intensity
Positive control	26313	23342	27053
TSA	3255	3178	3170
Blank	3062	3272	3617
YCFA	19509	19878	22120
MRX0029 Rep1	19876	20726	22637
MRX0029 Rep2	21278	20715	21012
MRX0029 Rep3	29485	27657	23914
MRX0071 Rep1	22633	23726	23075
MRX0071 Rep2	21396	25593	24469
MRX0071 Rep3	24993	22029	24767
MRX1342 Rep1	21888	22288	21582
MRX1342 Rep2	25410	23812	23380
MRX1342 Rep3	15120	20374	22346
Hexanoic Acid 1mM	27300	28050	29727
SimMi (+MRx0029)	28181	31910	27960	25437	31933	30271
SimMi	30323	27808	26221	30774	23227	28601
Butyrate 10mM	22532	21162	21613
Butyrate 4mM	23773	24973	27399
Butyrate 2mM	28945	31226	28253
Butyrate 1mM	32230	27933	28937
Valeric Acid 10mM	10084	15730	12543
Valeric Acid 4mM	21593	22044	20669
Valeric Acid 2mM	16997	18468	23295
Valeric Acid 1mM	26838	25925	25713
HDAC9
	Fluorescence intensity
Positive control	21723	20921	22488
TSA	5679	6316	5602
Blank	3008	3150	3299
YCFA	22395	24134	24036
MRX0029 Rep4	24617	23456	28543
MRX0029 Rep5	26066	25354	25210
MRX0071 Rep4	23063	24565	22792
MRX0071 Rep5	25370	23162	25025
MRX1342 Rep4	24386	23770	26855
MRX1342 Rep5	23183	23772	25259
SimMi (+MRx0029)	27611	27928	26311	27985	23525	26027
SimMi	36201	36223	36034	35681	30273	34392
Hexanoic Acid 10mM	29481	25852	24956
Hexanoic Acid 4mM	23861	24420	24998
Hexanoic Acid 2mM	23095	20374	22113
Butyrate 10mM	23181	22331	24668
Butyrate 4mM	23835	23270	22707
Butyrate 2mM	23646	26129	23438
Valeric Acid 10mM	18767	21778	17509
Valeric Acid 4mM	21450	21340	20683
Valeric Acid 2mM	20646	20302	20501
	Fluorescence intensity
Positive control	25609	26496	27532
TSA	7417	9141	6658
Blank	2554	2713	2916
YCFA	30676	33407	35400
MRX0029 Rep1	31667	29450	26831
MRX0029 Rep2	33043	27653	34249
MRX0029 Rep3	31810	30634	31849
MRX0071 Rep1	29120	30307	29336
MRX0071 Rep2	29521	29776	34323
MRX0071 Rep3	29247	33240	31195
MRX1342 Rep1	29803	31173	35079
MRX1342 Rep2	26841	29623	29501
MRX1342 Rep3	28437	33346	32447
Hexanoic Acid 1mM	27118	31802	32850
SimMi (+MRx0029)		32796	33095	42997	34476	36533
SimMi	32737	35940	34094	40599	35536	32008
Butyrate 10mM	30185	31248	32488
Butyrate 4mM	32195	37258	31983
Butyrate 2mM	31381	31831	33129
Butyrate 1mM	30073	31844	30784
Valeric Acid 10mM	26296	26404	25868
Valeric Acid 4mM	29404	31402	29804
Valeric Acid 2mM	29333	28874	26638
Valeric Acid 1mM	32333	32175	34001
